# Supplementary material for: Partial Replacement of Soybean Meal with Canola Meal or Corn DDGS in Low-Protein Diets Supplemented with Crystalline Amino Acids—Effect on Growth Performance, Whole-Body Composition, and Litter Characteristics
Source: Animals (Basel). 2022 Oct 4;12(19):2662. doi: 10.3390/ani12192662 (PMC9559617; doi:10.3390/ani12192662)
Supplement: Supplementary file 1 [file animals-12-02662-s001.zip]

Archive with 1 entries (1 files):
- animals-1914556-supplementary.xlsx
