# Supplementary material for: Partial Replacement of Soybean Meal with Canola Meal or Corn DDGS in Low-Protein Diets Supplemented with Crystalline Amino Acids—Effect on Growth Performance, Whole-Body Composition, and Litter Characteristics
Source: Animals (Basel). 2022 Oct 4;12(19):2662. doi: 10.3390/ani12192662 (PMC9559617; doi:10.3390/ani12192662)
Supplement: Supplementary file 1 [file animals-12-02662-s001.zip › animals-1914556-supplementary.xlsx]

## Sheet: Metadata
			Genetics	Cobb 500 (by product from female line)
			Age	d 0 to 42
			Sex	Male
			Country	USA
						Grower (day 10 to 28)		Finisher (day 28 to 42)
			Diet #	Description	Protein feedstuff	Level of SBM, g/kg	Level of alternative protein feedstuff, g/kg*	Level of SBM, g/kg	Level of alternative protein feedstuff, g/kg*
			1	POSITIVE CONTROL	Soybean meal	265	0	238	0
			2	NEGATIVE CONTROL (NC)	Soybean meal	75	0	98	0
			3	NC+DDGS50	corn Distillers' dried grains with solubles	36	50	64	50
			4	NC+DDGS100	corn Distillers' dried grains with solubles	3	125	15	125
			5	NC+CM50	Canola meal	30	50	55	50
			6	NC+CM100	Canola meal	70	100	16	100
				*Alternative protein feedstuffs used:
				1. Corn DDGS
				2. Canola meal

## Sheet: Growth performance
						Day 10-28			Day 28-42
		Block	diet	d0 BW	d10 BW	Gain, g/bird	FI, g/bird	FCR	Gain, g/bird	FI, g/bird	FCR	d42 BW
		1	1	40.9967	228	833.432	1240.26	1.48814	1465.56	2421.89	1.65254	2526.99
		2	1	41.0133	284	1022.04	1548	1.51462	1694	3017.4	1.78123	3000.04
		3	1	40.9733	224.171	859.745	1310.6	1.5244	1463.33	2654.11	1.81374	2547.25
		4	1	41.0367	279.485	924.271	1401.84	1.5167	1685.56	2849.44	1.69051	2889.31
		5	1	41.05	238	832.768	1251.2	1.50246	1446.25	2763.62	1.91089	2517.02
		6	1	41.0933	248.432	886.073	1329.68	1.50064	1728.89	2952.67	1.70784	2863.39
		1	2	40.7433	245.333	626.313	1089.47	1.7395	1108.89	2309.11	2.08236	1980.54
		2	2	40.77	242.667	629.066	1055.49	1.67787	1107	2119.3	1.91445	1978.73
		3	2	40.8933	297.333	745.321	1306.61	1.75308	1320	2813.11	2.13114	2362.65
		4	2	41.2067	254.261	643.313	1147.19	1.78325	1178.89	2225.89	1.88812	2076.46
		5	2	40.7233	310	860.071	1440.77	1.67517	1408	2768	1.96591	2578.07
		6	2	40.8833	253.333	689.431	1208.68	1.75316	1008	2089.7	2.07312	1950.76
		1	3	40.75	211.333	586.724	972.995	1.65835	976.25	1985.75	2.03406	1774.31
		2	3	40.78	237.503	575.975	1051.8	1.82612	1070	2119.78	1.9811	1883.48
		3	3	41.0567	264	578.413	1062.38	1.83672	1189	2249.6	1.89201	2031.41
		4	3	40.8067	222.425	609.458	1126.13	1.84776	1036.25	2222.5	2.14475	1868.13
		5	3	40.7367	296.464	724.753	1303.96	1.79918	1336.67	2686.22	2.00964	2357.88
		6	3	40.7867	286.667	724.098	1319.74	1.82261	1199	2500.6	2.08557	2209.76
		1	4	40.8833	211.283	240.193	895.714	3.72915	1339.38	1948.12	1.4545	1790.85
		2	4	40.7433	226.754	509.823	999.539	1.96056	950	2028.67	2.13544	1686.58
		3	4	41.1567	247.333	527.553	1088.43	2.06316	945	1915.9	2.02741	1719.89
		4	4	40.9233	214.268	501.229	936.259	1.86793	1082.5	2720.75	2.51339	1798
		5	4	40.9467	204	547.252	915.475	1.67286	940	1946.25	2.07048	1691.25
		6	4	41.02	278	661.803	1296	1.95829	962	2084	2.16632	1901.8
		1	5	40.8133	268	644.89	1177.28	1.82555	1204	2407.5	1.99958	2116.89
		2	5	40.8067	225.333	539.12	997.533	1.8503	1101.11	2078.89	1.88799	1865.56
		3	5	40.9933	264	710.717	1298.3	1.82674	989	2521.4	2.54944	1963.72
		4	5	41.2133	307.333	805.603	1384.09	1.71807	1177	2526.2	2.1463	2289.94
		5	5	41.1133	243.627	733.222	1272.44	1.73541	1258.29	2739.11	2.17684	2235.14
		6	5	40.8533	308	740.742	1325.87	1.78992	1223	2573.1	2.10392	2271.74
		1	6	40.73	219.275	437.608	971.457	2.21993	830	2011.88	2.42395	1486.88
		2	6	40.9	238	552.474	1018.42	1.84338	942.222	2058.33	2.18455	1732.7
		3	6	40.9967	236.281	535.224	1042.01	1.94687	943.75	2156.13	2.28464	1715.26
		4	6	40.7067	289.494	738.008	1280.74	1.7354	948.889	2578.56	2.71745	1976.39
		5	6	41.1167	292.667	786.293	1428.7	1.81701	1342	2644.9	1.97086	2420.96
		6	6	41.05	268.791	664.797	1270.78	1.91154	1040	2272.67	2.18526	1973.59

## Sheet: Carcass Composition
		Block	diet	Weight (kg)	Eviscerated weight(kg)	Abdominal fat weight(g)	Carcass yld(%)	fat yield (%)	Breast yield %	Wings yield (%)	Thigh yield (%)	Back+rib yield(%)
		1	1	2.6	1.94	33.48	74.6154	1.28769	25.0749	10.2897	31.5684	33.0669
		1	1	2.81	2.125	38.55	75.6228	1.37189	27.3826	10.9172	24.877	36.8233
		2	1	2.88	2.255	48.7	78.2986	1.69097	30.5992	9.09477	24.3094	35.9966
		2	1	3.03	2.278	37.65	75.1815	1.24257	25.4144	10.4547	29.0693	35.0616
		3	1	2.42	1.759	37.2	72.686	1.53719	21.1699	11.5877	29.3036	37.9387
		3	1	2.7	1.964	43.6	72.7407	1.61481	22.813	11.5998	30.9328	34.6544
		4	1	2.8	2.132	36	76.1429	1.28571	26.1068	10.6801	28.9366	34.2766
		4	1	2.89	2.144	58.9	74.1869	2.03806	26.4237	10.4784	25.9681	37.1298
		5	1	2.34	1.81	52	77.3504	2.22222	23.6986	11.998	30.7387	33.5647
		5	1	2.61	1.906	53.75	73.0268	2.05939	21.6794	10.5852	27.4809	40.2545
		6	1	2.84	2.206	46.75	77.6761	1.64613	25.0442	9.64602	27.8761	37.4336
		6	1	2.74	2.047	37.9	74.708	1.38321	28.828	9.4518	29.017	32.7032
		1	2	2.04	1.418	36.7	69.5098	1.79902	20.8417	11.8904	29.2585	38.0094
		1	2	2.32	1.645	81.6	70.9052	3.51724	21.0094	10.5634	28.6385	39.7887
		2	2	2.36	1.651	52.05	69.9576	2.20551	21.5618	12.1212	29.2541	37.0629
		2	2	2.2	1.59	41.7	72.2727	1.89545	19.9275	11.8357	32.0048	36.2319
		3	2	2.45	1.798	42.35	73.3878	1.72857	22.5427	11.5385	30.3419	35.5769
		3	2	2.45	1.81	45.95	73.8776	1.87551	21.1034	10.8195	32.5656	35.5115
		4	2	2.09	1.493	49.15	71.4354	2.35167	24.9189	10.6424	30.2401	34.1986
		4	2	2.22	1.631	34.6	73.4685	1.55856	21.8935	11.3609	31.8343	34.9112
		5	2	2.63	1.932	46.45	73.4601	1.76616	25.6907	9.88851	29.1808	35.2399
		5	2	2.9	2.09	63.15	72.069	2.17759	22.2836	9.57643	31.0313	37.1087
		6	2	1.89	1.385	35.5	73.2804	1.87831	24.539	12.4823	27.8014	35.1773
		6	2	2.31	1.612	51.72	69.7835	2.23896	22.6328	10.5081	28.9838	37.8753
		1	3	1.84	1.36	30.2	73.913	1.6413	21.4439	12.2945	27.1623	39.0994
		1	3	1.94	1.414	34.7	72.8866	1.78866	19.8639	13.3333	29.932	36.8707
		2	3	2.1	1.578	39.4	75.1429	1.87619	19.7789	11.9165	33.4152	34.8894
		2	3	2.17	1.577	49.95	72.6728	2.30184	22.0579	10.5977	31.0536	36.2908
		3	3	2.06	1.478	45.95	71.7476	2.23058	22.5621	11.3448	28.4257	37.6673
		3	3	2.34	1.705	46.9	72.8632	2.00427	22.5241	11.9977	28.8625	36.6157
		4	3	2.37	1.749	42	73.7975	1.77215	21.8506	11.2598	29.7659	37.1237
		4	3	2.27	1.703	64.6	75.022	2.84581	21.1202	12.252	28.4714	38.1564
		5	3	2.59	1.822	63.75	70.3475	2.46139	20.3868	11.0821	26.6597	41.8714
		5	3	2.59	1.863	48.9	71.9305	1.88803	22.4511	11.5345	31.8229	34.1916
		6	3	2.48	1.835	73	73.9919	2.94355	24.4941	10.2236	26.9436	38.3387
		6	3	2.31	1.702	52.65	73.6797	2.27922	21.6895	10.1598	31.1644	36.9863
		1	4	1.89	1.379	19.85	72.963	1.05026	25	11.8056	28.3333	34.8611
		1	4	1.84	1.357	20.9	73.75	1.13587	24.3902	11.2892	28.0139	36.3066
		2	4	1.93	1.382	40.1	71.6062	2.07772	21.1485	10.7843	30.8123	37.2549
		2	4	1.78	1.312	29.46	73.7079	1.65506	20.4864	11.2012	30.6559	37.6566
		3	4	1.88	1.291	42.35	68.6702	2.25266	19.5936	11.611	30.3338	38.4615
		3	4	1.69	1.23	13.5	72.7811	0.798817	26.0802	11.5741	28.858	33.4877
		4	4	1.82	1.344	38.7	73.8462	2.12637	19.6364	13.9636	32	34.4
		4	4	2.06	1.499	22.6	72.767	1.09709	21.6461	13.3506	30.849	34.1542
		5	4	1.65	1.226	16.1	74.303	0.975758	22.9199	11.146	29.1994	36.7347
		5	4	2.01	1.489	31.8	74.0796	1.58209	21.3579	11.3382	27.6862	39.6177
		6	4	2.81	1.517	29.55	53.9858	1.0516	21.2957	12.4439	31.1738	35.0866
		6	4	2.1	1.488	28.05	70.8571	1.33571	20.3085	12.5964	30.8483	36.2468
		1	5	2.43	1.741	48.05	71.6461	1.97737	21.5708	10.3982	29.4248	38.6062
		1	5	2.26	1.624	38.05	71.8584	1.68363	24.537	10.8796	30.0926	34.4907
		2	5	2.38	1.72	40.5	72.2689	1.70168	23.2558	11.1849	29.1251	36.4341
		2	5	2.3	1.654	35.9	71.913	1.56087	22.0802	10.5752	31.4933	35.8512
		3	5	2.56	1.758	39.85	68.6719	1.55664	23.5425	10.9939	31.0938	34.3698
		3	5	2.66	1.94	66.85	72.9323	2.51316	22.3	10.1	30.3	37.3
		4	5	2.68	1.964	63.3	73.2836	2.36194	22.6208	10.862	31.988	34.5291
		4	5	2.27	1.693	35.7	74.5815	1.57269	26.6744	10.5081	29.5612	33.2564
		5	5	2.63	1.9	54.8	72.2433	2.08365	24.0279	10.4686	29.1127	36.3908
		5	5	2.69	2.065	53.2	76.7658	1.9777	24.103	10.7636	28.7029	36.4305
		6	5	2.52	1.857	44.25	73.6905	1.75595	21.2296	12.8219	30.3731	35.5754
		6	5	2.63	1.883	53.3	71.597	2.02662	21.5755	10.3362	27.0948	40.9935
		1	6	1.59	1.129	23.65	71.0063	1.48742	21.6807	12.7731	31.4286	34.1176
		1	6	1.64	1.17	20.6	71.3415	1.2561	21.3047	12.0562	31.379	35.2601
		2	6	2.21	1.59	52.2	71.9457	2.36199	23.6665	10.5457	29.675	36.1128
		2	6	1.67	1.177	27.6	70.479	1.65269	21.493	12.3052	31.009	35.1928
		3	6	2.06	1.494	31.66	72.5243	1.53689	22.2083	11.6688	29.2346	36.8883
		3	6	1.99	1.457	40.9	73.2161	2.05528	25.7143	11.2987	26.2338	36.7532
		4	6	2.23	1.654	32.45	74.1704	1.45516	27.8107	10.1775	30.4142	31.5976
		4	6	2.16	1.55	44.5	71.7593	2.06019	22.0393	11.273	29.8923	36.7954
		5	6	2.62	1.9	43.1	72.5191	1.64504	23.1006	12.3203	30.9035	33.6756
		5	6	2.3	1.691	27.36	73.5217	1.18957	23.2051	12.062	27.5704	37.1626
		6	6	2.32	1.764	44.8	76.0345	1.93103	25.2427	11.422	25.6996	37.6356
		6	6	2.52	1.875	41.68	74.4048	1.65397	23.9917	11.0651	27.4043	37.5388

## Sheet: Whole body composition d21
	block	diet	BMD (g/cm3)	BMC (g)	Bone area (cm3)	Fat, %	Fat wt, kg	Lean wt, kg	Lean wt., (%)
	1	1	0.107	5.1	48	13.2	0.0640909	0.42	86.7606
	2	1	0.125	9.2	74	17.8	0.14	0.646818	82.2068
	3	1	0.112	6.8	61	5.6	0.0309091	0.516364	94.3522
	4	1	0.105	4.5	42	7.1	0.0304545	0.396818	92.8723
	5	1	0.098	2.7	27	4.8	0.0140909	0.275909	95.1411
	6	1	0.137	11.7	85	16	0.126818	0.664091	83.9655
	1	2	0.119	6.2	52	15.2	0.0809091	0.453182	84.8511
	2	2	0.123	8	65	17.4	0.108182	0.514545	82.6277			BMD	Bone mineral densitt
	3	2	0.155	12.5	81	16.3	0.139091	0.714091	83.6974			BMC	Bone mineral content
	4	2	0.102	5.5	54	13.2	0.0677273	0.446818	86.8375
	5	2	0.129	8.6	67	13.9	0.0909091	0.564091	86.1806
	6	2	0.13	8.1	62	18	0.125	0.569091	81.9372
	1	3	0.105	5.2	49	12.3	0.0431818	0.309091	87.6289
	2	3	0.102	4.8	47	13.3	0.0631818	0.414091	86.7619
	3	3	0.134	7.2	54	14.4	0.0818182	0.484091	85.6109
	4	3	0.098	3.3	34	13.5	0.0477273	0.305455	86.4865
	5	3	0.131	9.8	75	17.1	0.128182	0.622727	82.8796
	6	3	0.107	6.2	58	12.1	0.0740909	0.536818	87.9375
	1	4	0.095	3.4	35	11.2	0.0377273	0.297727	88.8738
	2	4	0.097	3.9	40	8.7	0.0327273	0.344091	91.3148
	3	4	0.105	5.5	52	10.5	0.0454545	0.388182	89.5178
	4	4	0.116	5.2	45	13.6	0.0654545	0.416364	86.4151
	5	4	0.116	7.2	62	10.6	0.0595455	0.504545	89.444
	6	4	0.117	8.2	70	16.5	0.109545	0.557273	83.5719
	1	5	0.125	7.9	63	16.7	0.103182	0.513636	83.3333
	2	5	0.112	6.8	60	14.2	0.0804545	0.485909	85.7945
	3	5	0.108	5.8	54	7.3	0.0318182	0.400455	92.7368
	4	5	0.123	8.8	72	17.6	0.133636	0.625909	82.4057
	5	5	0.096	3.1	32	9.6	0.0295455	0.276818	90.3561
	6	5	0.12	8.9	74	16	0.117273	0.617273	84.0867
	1	6	0.104	6	58	14.7	0.075	0.433636	85.2547
	2	6	0.113	4.9	44	14.4	0.0604545	0.357273	85.5277
	3	6	0.123	6.7	54	14	0.0854545	0.524545	85.9911
	4	6	0.139	10	71	17.9	0.145909	0.670455	82.1269
	5	6	0.141	11.3	80	12.1	0.09	0.654091	87.9047
	6	6	0.11	6	55	12.8	0.0613636	0.417273	87.1795

## Sheet: Whole body composition d42
		block	diet	BMD(g/cm3)	BMC(g)	Bone area (cm3)	Fat, %	Fat wt, kg	Lean wt, kg	Lean wt (%)
		1	1	0.197	36.3	184	20.5	0.515909	1.995	79.4533
		2	1	0.208	45.5	219	21.1	0.620909	2.31682	78.8765
		3	1	0.165	28	170	21.3	0.441818	1.63364	78.7122
		4	1	0.204	44.1	217	22	0.601818	2.13545	78.0139
		5	1	0.211	43.1	204	21	0.519091	1.94909	78.9832
		6	1	0.207	40	193	21.4	0.5	1.84091	78.6408
		1	2	0.18	35.1	195	24.5	0.543182	1.67136	75.4876		BMD	Bone mineral densitt
		2	2	0.154	18.6	121	20.9	0.271818	1.02864	79.0982		BMC	Bone mineral content
		3	2	0.152	22.8	150	21	0.339545	1.27545	78.9755
		4	2	0.169	31	184	15.6	0.280455	1.52136	84.4349
		5	2	0.185	36.9	199	21.8	0.539545	1.93636	78.2082
		6	2	0.193	25	129	22.6	0.376818	1.29318	77.415
		1	3	0.194	29.1	150	21.6	0.415455	1.505	78.3669
		2	3	0.189	31.5	167	21.8	0.463636	1.66545	78.2237
		3	3	0.182	31.1	171	20.1	0.440909	1.75682	79.938
		4	3	0.156	20.5	132	18	0.225	1.02545	82.0364
		5	3	0.201	38.3	191	22.4	0.49	1.7	77.6256
		6	3	0.143	21.9	154	18.2	0.330455	1.48364	81.8045
		1	4	0.176	24.4	139	18	0.261364	1.195	82.0537
		2	4	0.173	31	179	20.4	0.395909	1.545	79.6205
		3	4	0.177	28.9	164	23.2	0.525455	1.74	76.8058
		4	4	0.142	21.1	148	20.5	0.359091	1.39227	79.5171
		5	4	0.168	27.5	164	17.7	0.306818	1.42818	82.316
		6	4	0.168	26.3	157	15.7	0.240455	1.29273	84.3166
		1	5	0.175	28.3	162	21.8	0.385	1.38273	78.2005
		2	5	0.149	24.5	165	17	0.272727	1.33273	83.0125
		3	5	0.154	23.8	155	17.2	0.273636	1.31636	82.7902
		4	5	0.147	24.3	165	19.6	0.375455	1.54318	80.4312
		5	5	0.168	26.2	156	20.7	0.409545	1.56636	79.2731
		6	5	0.203	35.2	173	21.2	0.444091	1.65045	78.7977
		1	6	0.169	24.7	147	19.5	0.293182	1.21136	80.5136
		2	6	0.155	19.2	124	22.2	0.311364	1.09045	77.7886
		3	6	0.159	27.2	171	17.7	0.327727	1.52727	82.3529
		4	6	0.166	22.6	136	19.2	0.289545	1.21909	80.8075
		5	6	0.184	33.1	180	18.7	0.375909	1.63545	81.3107
		6	6	0.147	21.6	147	19.3	0.258636	1.08045	80.6857

## Sheet: Litter ammonia and N
		block	diet	NH3(ppm)	Litter N (%)	Litter N/kg wt
		1	1	118	2.44	27.6533
		2	1	56	2.42	29.7102
		3	1	56	2.25	33.6096
		4	1	28.2	2.26	26.7905
		5	1	36	2.01	17.0061
		6	1	8.9	2.05	13.5151
		1	2	3.6	1.66	19.9928
		2	2	13.8	1.83	21.4777
		3	2	10.1	1.86	22.2144
		4	2	17.4	1.7	15.4646
		5	2	6.6	1.85	24.492
		6	2	10.8	2.07	17.7684
		1	3	4.6	1.98	26.9423
		2	3	15.2	1.83	16.0631
		3	3	26.6	1.83	20.0126
		4	3	12.6	1.68	18.6382
		5	3	4.7	1.84	22.1294
		6	3	17	1.74	20.3817
		1	4	41	1.79	23.8918
		2	4	8.2	1.71	21.9725
		3	4	9.8	2	24.4903
		4	4	8.5	1.6	10.7803
		5	4	9.5	1.66	19.5713
		6	4	17.5	2.06	27.8051
		1	5	3.6	2.01	21.5412
		2	5	13.3	1.81	15.7491
		3	5	17.9	1.67	19.7823
		4	5	17.4	1.93	23.2788
		5	5	7.7	1.78	20.648
		6	5	8.5	1.92	23.5361
		1	6	5.6	1.92	22.7183
		2	6	10.6	1.92	24.4387
		3	6	11.5	1.87	16.5246
		4	6	7.3	1.81	23.9774
		5	6	7	1.95	17.7762
		6	6	11.9	1.88	24.0494
